# Supplementary material for: Di-phosphorylated BAF shows altered structural dynamics and binding to DNA, but interacts with its nuclear envelope partners
Source: Nucleic Acids Res. 2021 Mar 21;49(7):3841–55. doi: 10.1093/nar/gkab184 (PMC8053085; doi:10.1093/nar/gkab184)
Supplement: gkab184_Supplemental_Files [file gkab184_supplemental_files.zip]

Archive with 2 entries (2 files):
- figures-supp-review-NAR-3feb.pdf
- SupplFigures-Tables-REVISED-5feb-accepted.docx
